# Supplementary material for: COVID-19 Vaccine Acceptance, Hesitancy, and Resistancy among University Students in France
Source: Vaccines (Basel). 2021 Jun 15;9(6):654. doi: 10.3390/vaccines9060654 (PMC8232624; doi:10.3390/vaccines9060654)
Supplement: Supplementary file 1 [file vaccines-09-00654-s001.zip]

Archive with 1 entries (1 files):
- vaccines-1254325-supplementary.pdf
